# Supplementary material for: Unveiling the silent threat: Investigating asymptomatic plasmodium infections in Gorgora, Ethiopia through microscopy and loop-mediated isothermal amplification
Source: PLoS One. 2025 Mar 6;20(3):e0313746. doi: 10.1371/journal.pone.0313746 (PMC11884716; doi:10.1371/journal.pone.0313746)
Supplement: S1 File — (DOCX) [file pone.0313746.s001.xlsx]

## Sheet: data entery_1
code	education	bednet	previousmalariahistotry	familyhistory	familysize	microscope	parasite	LAMP	spp	agecat
1	3	1	2	1	0	2		2		2
2	1	1	2	2	0	2		2		1
3	3	2	2	2	1	2		2		3
4	3	1	1	2	0	2		2		3
5	1	1	2	1	1	2		2		1
6	1	1	1	1	0	1	"p.falciparum"	1	1	1
7	1	1	1	1	0	2		2		1
8	3	2	1	1	0	2		2		1
9	2	2	2	1	0	2		2		1
10	1	1	1	2	0	2		2		1
11	1	2	2	1	1	2		2		1
12	1	1	2	1	1	2		2		1
13	1	1	2	1	0	2		2		3
14	1	1	1	1	1	1	"p.vivax"	1	2	1
15	2	2	1	2	1	2		2		2
16	1	2	1	1	0	2		2		1
17	2	1	2	1	0	2		2		3
18	3	2	1	1	0	2		2		2
19	2	2	2	1	0	2		2		1
20	1	1	2	1	1	1	"p.vivax"	1	2	1
21	3	2	1	2	0	2		2		1
22	1	2	1	1	0	2		2		1
23	2	1	2	1	0	2		2		2
24	2	1	1	1	0	2		2		2
25	2	2	2	1	0	2		2		1
26	1	2	1	1	0	2		1	2	1
27	3	1	1	2	0	2		2		1
28	3	1	2	1	0	2		2		1
29	1	2	1	1	0	2		2		1
30	1	1	1	1	0	2		2		1
31	2	2	1	2	0	2		2		1
32	2	2	2	1	1	2		2		2
33	1	2	1	1	0	2		2		1
34	1	1	2	2	0	1	"p.falciparum"	1	1	2
35	3	2	1	1	0	2		2		2
36	2	2	2	1	0	2		2		2
37	2	3	1	2	0	2		2		3
38	1	2	1	2	1	2		2		2
39	1	2	2	1	0	2		1	1	1
40	1	3	1	2	1	2		2		2
41	1	2	2	1	1	2		2		1
42	2	3	2	1	1	2		2		3
43	1	2	2	1	1	2		2		1
44	1	2	2	2	0	2		2		1
45	1	1	1	1	0	1	"p.falciparum"	1	p.falciparum	1
46	1	3	1	1	0	2		2		2
47	2	1	1	1	0	2		2		1
48	2	2	1	2	0	2		2		3
49	1	1	2	1	0	2		2		1
50	1	2	2	1	1	2		2		3
51	1	1	1	1	1	2		2		1
52	2	2	1	2	0	2		2		2
53	1	1	1	1	0	2		2		3
54	2	3	1	2	0	2		2		2
55	1	1	2	1	0	2		1	2	3
56	2	1	2	2	0	2		2		2
57	1	2	1	1	0	2		2		3
58	1	1	2	2	1	2		2		3
59	2	2	1	1	1	2		2		2
60	2	1	1	2	0	2		1	mixed	3
61	1	2	1	2	0	2		2		3
62	2	2	1	2	1	2		2		2
63	3	1	2	1	1	2		2		2
64	1	2	1	2	1	2		2		1
65	3	2	2	1	0	2		2		2
66	2	2	1	2	0	2		2		2
67	2	1	1	1	0	1	1	1	1	2
68	1	1	1	2	0	2		2		1
69	2	3	1	1	1	2		2		2
70	2	2	2	1	1	2		2		2
71	1	2	1	2	1	2		2		1
72	3	3	2	1	1	2		2		2
73	2	2	2	1	1	2		2		2
74	2	2	2	2	1	2		2		2
75	2	2	2	2	0	2		2		2
76	1	3	1	1	1	2		2		1
77	2	3	2	2	0	2		2		2
78	3	3	1	2	0	2		2		2
79	1	2	2	2	0	2		2		2
80	3	3	2	2	0	2		2		2
81	2	2	1	2	0	2		2		2
82	2	2	2	1	0	2		2		3
83	1	2	2	2	0	2		2		3
84	1	3	1	1	1	2		2		3
85	2	2	1	2	0	2		2		2
86	1	2	2	1	1	2		2		2
87	1	3	1	2	0	2		2		3
88	1	2	2	1	0	2		2		3
89	2	2	1	2	0	2		2		1
90	1	3	2	2	0	2		2		2
91	2	2	1	2	1	2		2		2
92	3	3	1	2	0	2		2		3
93	1	2	1	2	1	2		2		3
94	1	2	1	1	0	2		2		1
95	1	2	1	2	1	2		2		1
96	1	3	1	1	1	2		2		1
97	2	2	2	2	1	2		2		3
98	2	2	1	1	0	2		2		2
99	1	3	2	2	0	2		2		3
100	3	2	1	1	0	2		2		2
101	2	2	1	2	0	2		2		2
102	1	3	1	2	0	2		2		2
103	1	2	1	2	0	2		1	3	3
104	1	2	2	1	1	2		2		3
105	2	3	1	2	0	2		2		2
106	1	1	2	1	0	1	"p.falciparum"	1	1	1
107	1	3	1	2	0	2		2		1
109	1	2	1	1	0	2		2		2
109	2	3	1	2	0	2		2		2
110	1	2	2	1	1	2		1	1	3
111	2	3	2	2	0	2		2		2
112	3	3	2	1	0	2		2		2
113	1	3	1	2	0	2		2		2
114	1	2	2	1	1	2		2		2
115	2	3	2	1	0	2		2		2
